# Supplementary material for: Comparing Cancer Risks and Mortality between Phytopharmaceuticals and Estrogen-Progestogen Medications for Menopausal Women: A Population-Based Cohort Study
Source: Healthcare (Basel). 2024 Jun 19;12(12):1220. doi: 10.3390/healthcare12121220 (PMC11202969; doi:10.3390/healthcare12121220)
Supplement: Supplementary file 1 [file healthcare-12-01220-s001.zip]

Archive with 1 entries (1 files):
- healthcare-3026007-supplementary.pdf
